# Supplementary material for: Haploinsufficiency of two histone modifier genes on 6p22.3, ATXN1 and JARID2, is associated with intellectual disability
Source: Orphanet J Rare Dis. 2013 Jan 7;8:3. doi: 10.1186/1750-1172-8-3 (PMC3675438; doi:10.1186/1750-1172-8-3)
Supplement: Additional file 1 — Table S1. RT-PCR primer sequences. [file 1750-1172-8-3-S1.xls]

## Sheet: Sheet1
Supplementary Table 1 RT-PCR primer sequences
Primer set	Forward sequence (5'-3')	Reverse sequence (5'-3')	Target region
JARID1-1	AGCTCAGGGATACAGAGCTGCG	ACCGTGCTGCTGCCATCGTG	exons 15-16
JARID1-2	CCTGTGCTACCTGTCCATGGTGGT	ACGTGGCGCAGAGCACACTC	exons 16-17
JARID1-3	CGGGGCACCCCCGTTTTGTT	AGCCCACTCGCTCCCGTCTC	3'UTR
JARID1-4	AGGTCCCCGCAAGAGAGCGA	GACCACGGGCGTTGGCATCT	exon 18-3'UTR
ATXN1-1	CCCACCTTTCCCCTGCTGCG	GGTTCCTCCCCCGGGTCTCC	3'UTR
ATXN1-2	GCCTCTGAGCCTGGACGGGA	GTGGTGACCGTGGGTGGCAG	3'UTR
ATXN1-3	GGAGCCCTGCCTCTGAGCCT	GGTGGTCCCCTCCACAGCCA	3'UTR
